# Supplementary material for: Mouse Ataxin-2 Expansion Downregulates CamKII and Other Calcium Signaling Factors, Impairing Granule—Purkinje Neuron Synaptic Strength
Source: Int J Mol Sci. 2020 Sep 12;21(18):6673. doi: 10.3390/ijms21186673 (PMC7555182; doi:10.3390/ijms21186673)
Supplement: Supplementary file 1 [file ijms-21-06673-s001.zip]

Archive with 9 entries (9 files):
- ArsovicAuburger-SupplFigureS1.TIF
- ArsovicAuburger-SupplFigureS2.tif
- ArsovicAuburger-SupplFigureS3.tif
- ArsovicAuburger-SupplFigureS4.tif
- ArsovicAuburger-SupplFigureS5.tif
- ArsovicAuburger-SupplFigureS6.TIF
- ArsovicAuburger_SuppTableS1_ClariomD_Transcriptome_Unfiltered.xlsx
- ArsovicAuburger_SuppTableS2_STRING_FunctionalEnrichmentAnalyses.xlsx
- ArsovicAuburger_SuppTableS3_FoldChanges_pvalues.xlsx
